# Supplementary material for: Urine-Based Metabolomics and Machine Learning Reveals Metabolites Associated with Renal Cell Carcinoma Stage
Source: Cancers (Basel). 2021 Dec 13;13(24):6253. doi: 10.3390/cancers13246253 (PMC8699523; doi:10.3390/cancers13246253)
Supplement: Supplementary file 1 [file cancers-13-06253-s001.zip]

Archive with 1 entries (1 files):
- cancers-1482390-supplementary.pdf
